# Supplementary material for: Characterization of Newly Gained Introns in Daphnia Populations
Source: Genome Biol Evol. 2014 Aug 14;6(9):2218–34. doi: 10.1093/gbe/evu174 (PMC4202315; doi:10.1093/gbe/evu174)
Supplement: Supplementary Data [file supp_evu174_Sup_Tables_WL_revision_Jun14.xlsx]

## Sheet: Sheet1
Supplemental Table 1. Genes that have multiple intron gains
Genes TCO	Total # of new introns found	Exon regions involved	Gene function
Dapul308086	3	1	ATP Binding
Dapul319212	2	1	Unknown
Dapul318323	2	1	Chitin synthase
Dapul327924	6	1	Gamma associated protein
Dapul312055	2	1	ATP binding, cassette transporter activity
Dapul303445	2	1	Alpha-amylase. Starch and sucrose metabolism
Dapul324526	2	1	Cytoplasmic dynein intermediate chain
Dapul327934	2	1	Unknown
Dapul309806	2	1	Unknown
Dapul307847	2	1	Electron transport, FAD linked oxidase
Dapul102922	3	1	Unknown
Dapul304304a	2	1	GTP Binding
Dapul50689	2	1	Dehydrogenase
Dapul238170	4	1	Nucleic acid binding, zind iron binding
Dapul305001	2	1	Citrate lyase activity
Dapul210427	2	1	Unknown
Dapul109099	4	1	FOG: 7 transmembrane receptor
Dapul318553b	4	1
Dapul305741 b	2	1
Dapul42116 b	3	1
Dapul220747 b	3	1
Dapul188248	3	2	Uncharacterized membrane protein
aThis locus was also studied in Omilian et al and additional new intron sequence was discovered in this study (Omilian et al. 2008). bThese are from our previous study, Li et al. (Li et al. 2009).

## Sheet: Sheet2
Supplemental Table 2. Potential source of newly gained introns in D. pulex
Intron	Source	*Coverage	Identity%	e-value
TCO210427_TCO	Schistosoma mansoni	0.9	0.85	3x10-5
TCO22132_TCO	D. pulex ribosomal RNA	0.42	1	0.014
TCO310811_TCO	Dania rerio	0.95	0.78	0.01
TCO325592_TCO	Enterocytozoon bieneusi	0.59	0.91	0.01
*Here the coverage is the percentage of intron sequences that share sequence similarity with potential source sequences.

## Sheet: Sheet3
Supplemental Table 3. Summary of Neo-introns discovered.
Mechanism (Blunt then Staggered)	SupFig#	Locus	Scaffold Annotation	Gene Function	Len	G+C	A+T	phase	frequency	in MRCA of …	Repeat	Rep_L	Repfind	Repcheck	product of two	St_Ins_L	Bl_Ins_L	Tot_L	Stop?	?+AA	3n?	cDNA	corrected BL_Ins_L
	2a, 2b	Dapul_308052	scaffold_73:201803-205566	calmodulin-binding protein	61	21	79	2	1	all D. pulex	TTTTATGTAAAT	12	1.87228e-06	0.000407589	7.63121e-10	3	46	61	Y	0	N	TCO OR	34
	9	Dapul_304083	scaffold_25:348131-351182	oxidoreductase activity	53	21	79	0	0.09	WI + MI	AGTAAACA	8	0.00131542	0.00262103	3.44775e-06	11	34	53	Y	0	N	LYT1 MI	26
	13	Dapul_260966	scaffold_145:151995-158086	acid phosphatase activity	74	19	81	2	0.16	OR	TAACGA	6	0.0215031	0.0131205	0.000282132	21	47	74	Y	0	N	CC6 OR	41
	16	Dapul_341016	scaffold_5175:2700-3596	Positive cofactor 2 (PC2)	104	23	77	0	0.828	Midwestern	AATTTTAAT	9	0.00143297	0.0137585	1.97156e-05	6	89	104	Y	0	N	D. pulicaria Gull10 MI	80
	17	Dapul_301907	scaffold_15:133261-140273	transcription factor activity	79	27	73	1	0.19	OR + Midwestern	AAATCC	6	0.0183949	0.0162899	0.000299651	22	51	79	Y	0	N	GOS1 ON	45
	22	Dapul_300453	scaffold_10:1845925-1856694	Glucan 1.4-alpha-glucosidase	178	47	53	0	0.033	1 OR clone	ACACGAATGTC	11	1.58803e-06	4.25036e-05	6.7497e-11	9	158	178	Y	0	N	TCO OR	147
	23	Dapul_220335	scaffold_2:226442-229007	Succinyl-CoA:alpha-ketoacid-CoA transferase	72	35	65	2	0.121	OR	CCACTC	6	0.000816902	0.0192705	1.57421e-05	1	65	72	Y	0	Y	TCO OR	59
	26	Dapul_319651	scaffold_30:898214-901092	G protein-coupled receptors	70	36	64	0	0.082	OR	CAATTCATTC	10	0.000172378	0.000328993	5.67112e-08	0	60	70	Y	0	N	TCO OR	50
	27	Dapul_222252	scaffold_8:2016519-2018532	Hydrolases	79	27	73	2	0.1	OR	TAATGTA	7	0.010088	0.0300999	0.000303647	54	18	79	Y	0	N	TCO OR	11
	28	Dapul_320441	scaffold_35:552343-560119	Glutaminase	62	12	88	1	0.116	OR	AAACAG	6	0.0153554	0.0173063	0.000265746	30	26	62	N	20.6	N	OP103 OR	20
	29	Dapul_039774	scaffold_1:626948-627960	GTP-binding protein	70	30	70	0	0.091	OR	ACGTA	5	0.00320509	0.0181922	5.83077e-05	1	64	70	N	23.3	N	OP103 OR	59
	30	Dapul_311374	scaffold_4:889701-891787	unknown	92	22	78	2	0.421	OR + Midwestern	TTCTCCATAT	10	0.000970543	0.00122756	1.1914e-06	31	51	92	N	30.6	N	TCO OR	41
	35	Dapul_254833	scaffold_80:399977-402757	unknown	54	15	85	1	0.143	OR	TAATTAGT	8	0.00587502	0.00537274	3.15649e-05	13	33	54	N	18	Y	TCO OR	25
	36	Dapul_306512	scaffold_5:1048200-1050833	unknown	74	16	84	1	0.129	OR	TTTTACTTTCTTTTA	15	1.65339e-05	8.84216e-05	1.46195e-09	6	53	74	Y	0	N	TCO OR	38
	37	Dapul_227744	scaffold_83:189205-197361	transcription factor activity	72	25	75	0	0.11	OR	CACTGGATTTATAG	14	3.66181e-07	1.5733e-07	5.76113e-14	12	46	72	Y	0	Y	TCO OR	32
	39	Dapul_299516	scaffold_5:679975-683757	cyclin-dependent protein kinase	58	10	90	1	0.119	OR	TGTTATAG	8	0.00293	0.00284	8.32e-06	27	23	58	Y	0	N	TCO OR	15
	42	Dapul_254801	scaffold_80:229722-232123	unknown	91	10	90	2	0.45	North America	ATTATTAAATTA	12	7.53241e-05	0.00448267	3.37653e-07	2	77	91	Y	0	N	Povi110 MI	65
	43	Dapul_301838	scaffold_15:268273-270503	GTP binding	82	12	88	2	1	All D. pulex	ATTCAG	6	0.0278041	0.00931343	0.000258952	56	20	82	Y	0	N	CC6 OR	14
	44	Dapul_311781	scaffold_4:2838637-2843549	nucleic acid binding	77	39	61	1	0.409	North America	AAGTAAA	7	0.00312302	0.0167752	5.23894e-05	3	67	77	Y	0	N	GOS1 ON	60
	46	Dapul_115100A	scaffold_145:119976-123054	FOG: TPR repeat	81	17	83	0	0.125	OR	TAAAAAAG	8	0.0248387	0.0237525	0.000589982	64	9	81	Y	0	Y	TCO OR	1
	45a, 45b	Dapul_47827	scaffold_14:136172-136366	unknown	208	40	60	0	0.538	North America	CTTTTTCT	8	0.000100957	0.00445384	4.49647e-07	0	200	208	Y	0	N	War2 MI	192
	55b	Dapul_308086.1	scaffold_74:387545-397811	nucleotide binding	70	13	87	0	0.053	OR + Midwestern	TGGTTATAT	9	0.00683626	0.00278037	1.90073e-05	27	34	70	Y	0	N	CC4 OR	25
	55c	Dapul_308086.2	scaffold_74:387545-397811	nucleotide binding	63	6	94	2	0.053	OR	ATAAATATATATA	13	0.0079586	0.00276294	2.19892e-05	11	39	63	Y	0	Y	TCO OR	26
	55d	Dapul_308086.3	scaffold_74:387545-397811	nucleotide binding	85	16	84	1	0.088	WI	TTTTAATTCTT	11	0.000459475	0.00390916	1.79616e-06	7	67	85	Y	0	N	NFL107 IN	56
	56b	Dapul_319212.1	scaffold_28:611092-613961	unknown	57	12	88	1	0.012	OR	TATATGTTA	9	0.00477742	0.00479357	2.29009e-05	11	37	57	Y	0	Y	TCO OR	28
	58d	Dapul_327924.3	scaffold_97:11144-14781	unknown	62	19	81	2	0.385	North America	TTTTATATCT	10	0.00150133	0.00304856	4.57689e-06	24	28	62	Y	0	N	Tex21 MI	18
	58e	Dapul_327924.4	scaffold_97:11144-14781	unknown	59	14	86	2	0.038	Midwestern	GTAATAATTT	10	0.00133075	0.002635	3.50653e-06	32	17	59	Y	0	N	CHQ6 WI	7
	58f	Dapul_327924.5	scaffold_97:11144-14781	unknown	64	28	72	2	0.038	Midwestern	TTATTTCCTTCCTA	14	3.23423e-05	3.22366e-05	1.04261e-09	23	27	64	Y	0	N	NFL105 IN	13
	59b	Dapul_312055.1	scaffold_5:1485192-1495447	Lipid exporter	93	17	83	0	0.154	OR (al. 1)	TTACTTAAT	9	0.00395243	0.00947603	3.74533e-05	27	57	93	Y	0	Y	OP103 OR	48
	59c	Dapul_312055.2	scaffold_5:1485192-1495447	Lipid exporter	78	19	81	1	0.026	OR, TCO only	TATAAAAATT	10	0.000481737	0.00359676	1.73269e-06	13	55	78	Y	0	Y	TCO OR	45
	60b	Dapul_303445.1	scaffold_21:55223-57930	carbohydrate metabolism	71	15	85	0	0.019	OR (al. 1)	ATAATATAAT	10	0.000352805	0.0112147	3.9566e-06	2	59	71	Y	0	N	TCO OR	49
	60c	Dapul_303445.2	scaffold_21:55223-57930	carbohydrate metabolism	87	29	71	1	0.096	OR (al. 1)	ATCACTCCAT	10	0.000346541	0.000316043	1.09522e-07	30	47	87	Y	0	Y	CHC14 MB	37
	62b	Dapul_327934.1	scaffold_97:42594-45849	unknown	64	23	77	1	0.021	MA (al. 1)	GATTGTCAAAAA	12	0.000241582	0.00021	5.07322e-08	22	30	64	Y	0	N	TRE1 MA	18
	62c	Dapul_327934.2	scaffold_97:42594-45849	unknown	72	21	79	0	0.125	OR (al. 2)	TTATTCATTAATCA	14	1.1948e-06	1.81589e-05	2.16962e-11	0	58	72	Y	0	Y	TCO OR	44
	65c	Dapul_102922.2	scaffold_23:893583-895238	RNA binding	61	18	82	1	0.143	OR	TACTAATA	8	0.007	0.0083609	5.85263e-05	4	49	61	Y	0	N	CC6 OR	41
	66b	Dapul_304304.1	scaffold_28:735442-737181	small GTPase mediated signal transduction	75	9	91	2	0.85	OR	AATTAAATTATTA	13	0.000313543	0.00148457	4.65475e-07	37	25	75	Y	0	Y	TCO OR	12
	66c	Dapul_304304.2	scaffold_28:735442-737181	small GTPase mediated signal transduction	63	21	79	0	0.014	GI8, ON (al. 1)	TTGTTGTTAAC	11	0.000218379	6.63508e-05	1.44896e-08	15	36	62	Y	0	N	GI8 ON	25
	68b	Dapul_238170.1	scaffold_11:365889-371173	nucleic acid binding	104	20	80	2	0.13	Midwest	TTTGTTTC	8	0.00737248	0.00552997	4.07696e-05	55	41	104	Y	0	N	WAT1 ON	33
	68c	Dapul_238170.2	scaffold_11:365889-371173	nucleic acid binding	94	26	74	2	0.03	Michigan	TCTTCATTCT	10	0.00290287	0.000470074	1.36456e-06	42	42	94	Y	0	N	Tex21 MI	32
	68d	Dapul_238170.3	scaffold_11:365889-371173	nucleic acid binding	65	22	78	0	0.03	D. pulicaria, Michigan	CATTTCTTTTTTT	13	0.000653132	0.000855692	5.5888e-07	12	40	65	N	21.6	N	D. pulicaria War2 MI	27
	69b	Dapul_305001.1	scaffold_32:423509-424982	citrate (pro-3S)-lyase activity	85	21	79	0	0.012	OR, TCO only	ATTATTGGTTC	11	0.000150985	9.67213e-05	1.46035e-08	45	29	85	Y	0	N	TCO OR	18
	69c	Dapul_305001.2	scaffold_32:423509-424982	citrate (pro-3S)-lyase activity	74	30	70	0	0.012	OR, OP103 only	TAGGTTAGGT	10	4.61963e-05	0.000221663	1.024e-08	0	64	74	Y	0	N	OP103 OR	54
	70c	Dapul_210427.2	scaffold_17:581786-583210	bHLHZip transcription factor BIGMAX	53	23	77	2	0.065	EB1 and EB9, MN	TCTATCTATCT	11	0.00057825	0.000110469	6.3879e-08	1	41	53	Y	0	N	EB9 MN	30
	72b	Dapul_300447.1	scaffold_10:1760174-1763472	oxidoreductase activity	114	29	71	2	0.065	OR	TTCAGA	6	0.00106054	0.0335082	3.55368e-05	0	108	114	Y	0	N	OP103 OR	102
	72c	Dapul_300447.2	scaffold_10:1760174-1763472	oxidoreductase activity	102	27	73	2	0.935	North America	AATTAATT	8	0.01	0.0254523	0.000254523	53	41	102	Y	0	Y	DUN4 WI	33
	73c	Dapul_318553.2	scaffold_25:645321-648617	Peroxidase/oxygenase	103	13	87	1	0.033	Michigan, CR1 and D. pulicaria	TTATTTTATTGAT	13	0.00140116	0.000727146	1.01885e-06	41	49	103	Y	0	N	D. pulicaria War2 MI	36
# of indepently gained intron	46
Mechanism(blunt-then-blunt)	SupFig#	Locus	Appro. Location	Gene Function	Len	G+C	A+T	phase	frequency	in MRCA of …						Ins1_L	In2L	Tot_L	Stop?	?+AA	3n?	cDNA
	67b	Dapul_50689.1	scaffold_23:571145-573263	Acetyl-CoA C-acyltransferase	191	29	71	1	0.872	Midwest, OR(TCO, al.1)						19	172	191	Y	0	N	TCO OR
	67c	Dapul_50689.2	scaffold_23:571145-573263	Acetyl-CoA C-acyltransferase	67	16	84	1	0.064	Midwest, Canada						19	48	67	Y	0	N	DUN4 WI
	57b	Dapul_318323.1	scaffold_24:876317-882353	unknown	71	4	96	2	0.13	OR (al. 1)						17	54	71	Y	0	N	CC6 OR
	57c	Dapul_318323.2	scaffold_24:876317-882353	unknown	57	11	89	2	0.87	North America						17	40	57	Y	0	Y	LP8B7 ON
	65b	Dapul_102922.1	scaffold_23:893583-895238	RNA binding	80	25	75	1	0.786	Midwest						58	22	80	Y	0	N	DUN4 WI
	65d	Dapul_102922.3	scaffold_23:893583-895238	RNA binding	110	37	63	1	0.071	NFL107, IN(al. 1)						58	52	110	Y	0	N	NFL107 IN
# of indepently gained intron	3
Event (Single blunt)	SupFig#	Locus	Appro. Location	Gene Function	Len	G+C	A+T	phase	frequency	in MRCA of …							Bl_Ins_L	Tot_L	Stop?	?+AA	3n?	cDNA
	5	Dapul_324775	scaffold_64:607538-610345	FOG: WD40 repeat	60	22	78	2	1	all D. pulex							60	60	Y	0	Y	NFL107 IN
	11	Dapul_300366	scaffold_10:493557-495485	hydrolase activity	59	37	63	2	0.139	OR							59	59	Y	0	N	CC6 OR
	12	Dapul_205212	scaffold_1:1926964-1930708	Mitogen-activated protein kinase	75	12	88	2	0.84	OR + Midwest Clade							75	75	Y	0	Y	OP103 OR
	14	Dapul_303852	scaffold_24:767752-769102	unknown	84	23	77	1	0.981	OR + Midwestern							84	84	Y	0	Y	TCO OR
	15	Dapul_325592	scaffold_71:433623-438305	catalytic activity	61	18	82	0	0.118	OR							74	74	Y	0	N	TCO OR
	25	Dapul_303198	scaffold_2:2500002-2503647	Beta-galactosidase	59	22	78	1	0.044	OR							59	59	Y	0	N	TCO OR
	31	Dapul_022132	scaffold_62:648820-652971	Procollagen-proline.2-oxoglutarate-4-dioxygenase	59	29	71	1	0.167	OR							59	59	Y	0	N	OP103 OR
	33	Dapul_322405	scaffold_47:66785-68748	Bestrophin	130	24	76	0	0.096	OR							130	130	Y	0	N	TCO OR
	41	Dapul_300109	scaffold_1:2328374-2331912	unknown	71	25	75	0	0.419	Midwest, 4LN3(OR, al. 1)							71	71	Y	0	N	Tex21 MI
	47	Dapul_115100B	scaffold_145:119976-123054	FOG: TPR repeat	61	25	75	0	0.02	ON (term. Names compressed)							61	61	Y	0	N	1LN4 ON
	48	Dapul_257717A	scaffold_104:439441-440027	unknown	73	18	82	2	1	all D. pulex							73	73	Y	0	N	Povi110 MI
	49	Dapul_257717B	scaffold_104:439441-440027	unknown	65	23	77	2	0.899	Midwestern							65	65	Y	0	N	Povi110 MI
	52	Dapul_105239A	scaffold_35:565266-567420	unknown	65	17	83	1	0.045	North America							65	65	Y	0	N	Guy1 QC
	53	Dapul_188248A	scaffold_28:603838-605812	uncategorized membrane protein	58	10	90	1	0.11	OR							58	58	Y	0	N	CC6 OR
	56c	Dapul_319212.2	scaffold_28:611092-613961	unknown	56	11	89	1	0.079	Midwest							56	56	Y	0	N	D. pulicaria Gull10 MI
	58g	Dapul_327924.6	scaffold_97:11144-14781	unknown	63	30	70	2	0.038	Michigan							63	63	Y	0	Y	Povi4 MI
	63c	Dapul_309806.2	scaffold_1:2315139-2316159	unknown	57	33	67	2	0.029	Quebec(al. 1)							57	57	Y	0	Y	GUY1 QC
	64c	Dapul_307847.2	scaffold_7:940494-942882	electron transport	68	37	63	1	0.045	PA32, IN(al. 1)							68	68	Y	0	N	PA32 IN
	70b	Dapul_210427.1	scaffold_17:581786-583210	bHLHZip transcription factor BIGMAX	58	26	74	2	0.13	OR							58	58	Y	0	N	CC6 OR
# of indepently gained intron	19
Event (Staggered then staggered)	SupFig#	Locus	Appro. Location	Gene Function	Len	G+C	A+T	phase	frequency	in MRCA of …	Repeat	Rep_L	REPFIND (p)	RepCheck (p)	product of two	Ins1_L	Ins2_L	Tot_L	Stop?	?+AA	3n?	cDNA
	10	Dapul_324417	scaffold_61:721961-725777	DNA repair	92	22	78	2	0.02	TCO OR alone	CCAG, ATATGTAAT	4, 9	0.00101095	0.00490219	4.95587e-06	78	1	92	Y	0	N	TCO OR
	20	Dapul_299989	scaffold_1:217656-220601	protein kinase activity	84	17	83	1	0.923	Midwest (all non-OR)	GTACCCGTT, AAAATTCAAAAAA	9, 13	0.00553883	0.00108952	6.03468e-06	29	33	84	Y	0	N	Hughes2 MI
	32	Dapul_202177	scaffold_97:136772-143753	oxidoreductase activity	57	11	89	1	0.163	OR + Midwest CladeS	GTAAGTGTT, TATATTTGA	9, 9	0.000902398	0.00246388	2.2234e-06	20	28	57	Y	0	Y	CC6 OR
	54b	Dapul_188248B.1	scaffold_28:603838-605812	uncategorized membrane protein	84	33	67	1	0.062	OR	GTTACGT, TTGACA	7, 6	0.01	0.00487657	4.87657e-05	49	22	84	Y	0	Y	CC6 OR
	54c	Dapul_188248B.2	scaffold_28:603838-605812	uncategorized membrane protein	186	34	66	1	0.046	CHC13 MB alone	CCAGGTT, TATTTGCTATT	7, 11	3.38525e-05	0.000744419	2.52004e-08	168	4	186	Y	0	Y	CHC13 MB
	58b	Dapul_327924.1	scaffold_97:11144-14781	unknown	72	17	83	2	0.19	OR	GTATCT, ATATAATAAT	6, 10	0.000562213	0.0101727	5.7192e-06	56	0	72	Y	0	Y	CC6 OR
	63b	Dapul_309806.1	scaffold_1:2315139-2316159	unknown	79	27	73	2	0.206	North America	CAGGC, ATTCAATT	5, 8	0.005	0.0113131	5.65657e-05	54	15	79	Y	0	N	CHQ4 WI
	64b	Dapul_307847.1	scaffold_7:940494-942882	electron transport	62	32	68	0	0.045	CHC13 MB alone	ACTCTAG, GTGTGG	7, 6	0.005	0.0167344	8.36721e-05	48	1	62	Y	0	N	CHC13 MB
	68e	Dapul_238170.4	scaffold_11:365889-371173	nucleic acid binding, zinc ion binding	69	22	78	2	0.1	OR	TCGACATAG, TAGATATAAATAT	12, 13	6.46314e-05	6.2038e-05	4.0096e-09	39	8	72	N	23	Y	TCO OR
# of indepently gained intron	9
Mechanism(staggered-then-blunt)	SupFig#	Locus	Appro. Location	Gene Function	Len	G+C	A+T	phase	frequency	in MRCA of …	Repeat	Rep_L				Ins1_L	Ins2_L	Tot_L	Stop?	?+AA	3n?	cDNA
	71b	Dapul_109099.1	scaffold_62:676362-679065	rhodopsin-like receptor activity	68	26	74	0	0.095	OR, Log50 and TCO	GTTCGTCATCG	11				9	48	68	Y	0	N	TCO OR
	71c	Dapul_109099.2	scaffold_62:676362-679065	rhodopsin-like receptor activity	64	23	77	0	0.048	Cu41, Quebec alone	GTTCGTCATCG	11				9	44	64	Y	0	N	Cu41 QC
	71d	Dapul_109099.3	scaffold_62:676362-679065	rhodopsin-like receptor activity	66	38	62	0	0.048	CHC13 MB alone	GTTCGTCATCG	11				9	46	66	Y	0	Y	CHC13 MB
	71e	Dapul_109099.4	scaffold_62:676362-679065	rhodopsin-like receptor activity	67	22	78	0	0.048	D. pulicaria War2, Michigan	GTTCGTCATCG	11				9	47	67	Y	0	N	D. pulicaria War2 MI
# of indepently gained intron	1
Event (Single staggered)	SupFig#	Locus	Appro. Location	Gene Function	Len	G+C	A+T	phase	frequency	in MRCA of …	Repeat	Rep_L				Ins1_L		Tot_L	Stop?	?+AA	3n?	cDNA
	3	Dapul_310811	scaffold_3:1208132-1210820	non-voltage-gated ion channel	62	18	82	1	1	all D. pulex	CTGACAGGG	9				53		62	N	20.7	N	TCO OR
	4	Dapul_324047	scaffold_59:137208-145139	cell adhesion, phosphate transport	82	18	82	0	1	all D. pulex	CCAGGT	6				76		82	Y	0	Y	CC1 OR
	6	Dapul_117344	scaffold_228:33914-35616	ATP-dependent RNA helicase	56	18	82	2	1	all D. pulex	TCAG	4				52		56	Y	0	N	CC6 OR
	7	Dapul_203278	scaffold_133:226510-229261	sodium-neurotransmitter symporter	92	17	83	2	1	all D. pulex	CAACGG	6				86		92	Y	0	N	CC6 OR
	8	Dapul_309681	scaffold_1:1652388-1656457	Membrane alanine aminopeptidase	61	10	90	0	0.014	only TCO	TACAG	5				56		61	Y	0	N	TCO OR
	18	Dapul_220226	scaffold_1:3113037-3115178	catalytic activity	64	33	67	2	0.78	Midwest Clade	GTAGTCACTGAC	12				52		64	Y	0	N	Povi110 MI
	19	Dapul_304375	scaffold_28:1009449-1013607	protein kinase activity	65	18	82	1	0.705	Midwest Clade	TTGCAG	6				59		65	Y	0	N	STM2 QC
	61c	Dapul_324526.2	scaffold_62:653445-655802	cytoskeleton	61	20	80	0	0.026	IL(al 1)	GTTTT	5				56		61	Y	0	N	BW101 IL
# of indepently gained intron	8
Event (Blunt & Staggered, adjacent)	SupFig#	Locus	Appro. Location	Gene Function	Len	G+C	A+T	phase	frequency	in MRCA of …	Repeat	Rep_L				Ins_L	Bl_L	Tot_L	Stop?	?+AA	3n?	cDNA
	1	Dapul_304363	scaffold_28:743002-748061	Serine proteinase inhibitor	93	11	89	0	0.774	Midwestern	GTAAC	5				83	5	93	Y	0	Y	Tex21 MI
	21	Dapul_228023	scaffold_90:193217-195119	Ubiquitin thiolesterase	70	14	86	1	1	all D. pulex	TTTACATT	8				58	4	70	Y	0	N	OP103 OR
	40	Dapul_304709	scaffold_3:1717431-1724005	unknown	73	21	79	1	0.98	OR + Midwestern	ATGTG	5				66	5	76	Y	0	N	CC1 OR
	58c	Dapul_327924.2	scaffold_97:11144-14781	unknown	65	29	71	2	0.308	MI + ON	GTATCTT	7				52	5	64	Y	0	N	Hughes2 MI
count	4

## Sheet: Sheet4
Supplemental Table 4. Analysis of repetitive motifs shared among new introns.
Repeat	Length	Count	Ttl_BP	%_Len	A_comp	C_comp	G_comp	T_comp	A + T	Count
TATT	4	304	1216	11.4782	25	0	0	75	100	304
TAAT	4	298	1192	11.2517	50	0	0	50	100	298
ATTA	4	296	1184	11.1761	50	0	0	50	100	296
TTAT	4	286	1144	10.7986	25	0	0	75	100	286
AATT	4	285	1140	10.7608	50	0	0	50	100	285
ATTT	4	265	1060	10.0057	25	0	0	75	100	265
TTAA	4	257	1028	9.70361	50	0	0	50	100	257
TTTA	4	232	928	8.75968	25	0	0	75	100	232
AATA	4	228	912	8.60865	75	0	0	25	100	228
ATAA	4	217	868	8.19332	75	0	0	25	100	217
TATA	4	206	824	7.77799	50	0	0	50	100	206
ATAT	4	205	820	7.74023	50	0	0	50	100	205
AAAT	4	201	804	7.5892	75	0	0	25	100	201
TAAA	4	190	760	7.17387	75	0	0	25	100	190
TTATT	5	164	820	7.74023	20	0	0	80	100	164
ATTAT	5	147	735	6.93789	40	0	0	60	100	147
TATTA	5	142	710	6.70191	40	0	0	60	100	142
TAATA	5	138	690	6.51312	60	0	0	40	100	138
ATAAT	5	131	655	6.18274	60	0	0	40	100	131
TAATT	5	130	650	6.13555	40	0	0	60	100	130
TATTT	5	123	615	5.80517	20	0	0	80	100	123
AATTA	5	122	610	5.75798	60	0	0	40	100	122
ATTAA	5	115	575	5.4276	60	0	0	40	100	115
TTTTA	5	115	575	5.4276	20	0	0	80	100	115
TTCA	4	112	448	4.22881	25	25	0	50	75	112
TTTC	4	109	436	4.11554	0	25	0	75	75	109
AATAA	5	108	540	5.09722	80	0	0	20	100	108
AAATT	5	104	520	4.90844	60	0	0	40	100	104
AAAA	4	103	412	3.88899	100	0	0	0	100	103
TTTAT	5	103	515	4.86124	20	0	0	80	100	103
ATATT	5	98	490	4.62526	40	0	0	60	100	98
GTAA	4	95	380	3.58694	50	0	25	25	75	95
ATTC	4	87	348	3.28488	25	25	0	50	75	87
TTATTA	6	85	510	4.81405	33.3	0	0	66.7	100	85
ATATA	5	85	425	4.0117	60	0	0	40	100	85
TAATAA	6	78	468	4.41759	66.7	0	0	33.3	100	78
TCAT	4	77	308	2.90731	25	25	0	50	75	77
TATTAT	6	76	456	4.30432	33.3	0	0	66.7	100	76
ACTT	4	69	276	2.60525	25	25	0	50	75	69
TTCT	4	69	276	2.60525	0	25	0	75	75	69
CTTT	4	69	276	2.60525	0	25	0	75	75	69
ATAATA	6	67	402	3.7946	66.7	0	0	33.3	100	67
TTGA	4	67	268	2.52973	25	0	25	50	75	67
AATTAT	6	66	396	3.73796	50	0	0	50	100	66
AATAAT	6	64	384	3.62469	66.7	0	0	33.3	100	64
TAAC	4	62	248	2.34095	50	25	0	25	75	62
TCTT	4	62	248	2.34095	0	25	0	75	75	62
TTAATT	6	62	372	3.51142	33.3	0	0	66.7	100	62
ATTAAT	6	61	366	3.45479	50	0	0	50	100	61
TCAA	4	60	240	2.26543	50	25	0	25	75	60
TAATTA	6	59	354	3.34151	50	0	0	50	100	59
TGAA	4	59	236	2.22768	50	0	25	25	75	59
TGAT	4	58	232	2.18992	25	0	25	50	75	58
TAATAT	6	56	336	3.17161	50	0	0	50	100	56
ATAATT	6	55	330	3.11497	50	0	0	50	100	55
ATTCA	5	53	265	2.50142	40	20	0	40	80	53
TTTATT	6	53	318	3.0017	16.7	0	0	83.3	100	53
TTATTT	6	53	318	3.0017	16.7	0	0	83.3	100	53
AAAAA	5	53	265	2.50142	100	0	0	0	100	53
CAAT	4	52	208	1.96338	50	25	0	25	75	52
ATTATTA	7	50	350	3.30376	42.9	0	0	57.1	100	50
TTCAT	5	47	235	2.21824	20	20	0	60	80	47
ATAG	4	46	184	1.73683	50	0	25	25	75	46
ATATAA	6	45	270	2.54861	66.7	0	0	33.3	100	45
ATATTA	6	45	270	2.54861	50	0	0	50	100	45
TATTATT	7	43	301	2.84123	28.6	0	0	71.4	100	43
TAATAAT	7	43	301	2.84123	57.1	0	0	42.9	100	43
AATTC	5	42	210	1.98225	40	20	0	40	80	42
AATTATT	7	42	294	2.77516	42.9	0	0	57.1	100	42
ATATTT	6	42	252	2.3787	33.3	0	0	66.7	100	42
AATATA	6	42	252	2.3787	66.7	0	0	33.3	100	42
CTAT	4	41	164	1.54805	25	25	0	50	75	41
TAAATA	6	38	228	2.15216	66.7	0	0	33.3	100	38
TTCATT	6	38	228	2.15216	16.7	16.7	0	66.7	83.4	38
TTCAA	5	37	185	1.74627	40	20	0	40	80	37
ATCT	4	35	140	1.3215	25	25	0	50	75	35
TTATTATT	8	35	280	2.64301	25	0	0	75	100	35
TCTA	4	34	136	1.28375	25	25	0	50	75	34
GTAAA	5	34	170	1.60468	60	0	20	20	80	34
TATC	4	33	132	1.24599	25	25	0	50	75	33
TTCC	4	32	128	1.20823	0	50	0	50	50	32
GTGA	4	32	128	1.20823	25	0	50	25	50	32
TTAATTA	7	32	224	2.1144	42.9	0	0	57.1	100	32
TTACA	5	31	155	1.46309	40	20	0	40	80	31
TTTTTC	6	31	186	1.75571	0	16.7	0	83.3	83.3	31
TAACT	5	30	150	1.4159	40	20	0	40	80	30
ACTTA	5	30	150	1.4159	40	20	0	40	80	30
ATAATAT	7	29	203	1.91618	57.1	0	0	42.9	100	29
ATTAATT	7	29	203	1.91618	42.9	0	0	57.1	100	29
AATTCA	6	29	174	1.64244	50	16.7	0	33.3	83.3	29
TATTAAT	7	28	196	1.8501	42.9	0	0	57.1	100	28
TATTATTA	8	28	224	2.1144	37.5	0	0	62.5	100	28
ATTATTT	7	28	196	1.8501	28.6	0	0	71.4	100	28
CACT	4	27	108	1.01944	25	50	0	25	50	27
AAATAT	6	27	162	1.52917	66.7	0	0	33.3	100	27
GTATT	5	26	130	1.22711	20	0	20	60	80	26
TTTAATT	7	25	175	1.65188	28.6	0	0	71.4	100	25
TTGC	4	25	100	0.943931	0	25	25	50	50	25
ATATAAT	7	25	175	1.65188	57.1	0	0	42.9	100	25
TTGAT	5	24	120	1.13272	20	0	20	60	80	24
TAATTATT	8	24	192	1.81235	37.5	0	0	62.5	100	24
TTATTATTA	9	24	216	2.03889	33.3	0	0	66.7	100	24
ATTATTATT	9	23	207	1.95394	33.3	0	0	66.7	100	23
ATATTAT	7	23	161	1.51973	42.9	0	0	57.1	100	23
TAATAATT	8	23	184	1.73683	50	0	0	50	100	23
ATAATAAT	8	23	184	1.73683	62.5	0	0	37.5	100	23
GTAATA	6	22	132	1.24599	50	0	16.7	33.3	83.3	22
TCCT	4	22	88	0.830659	0	50	0	50	50	22
AGTAA	5	21	105	0.991127	60	0	20	20	80	21
TCTC	4	21	84	0.792902	0	50	0	50	50	21
TTTATTT	7	20	140	1.3215	14.3	0	0	85.7	100	20
TTCAAA	6	20	120	1.13272	50	16.7	0	33.3	83.3	20
ACGA	4	18	72	0.67963	50	25	25	0	50	18
AATAATAAT	9	17	153	1.44421	66.7	0	0	33.3	100	17
TTAAATTA	8	17	136	1.28375	50	0	0	50	100	17
ATATATA	7	17	119	1.12328	57.1	0	0	42.9	100	17
TAACA	5	17	85	0.802341	60	20	0	20	80	17
AACG	4	17	68	0.641873	50	25	25	0	50	17
AAGTA	5	17	85	0.802341	60	0	20	20	80	17
GGTTA	5	17	85	0.802341	20	0	40	40	60	17
ATTTTATT	8	16	128	1.20823	25	0	0	75	100	16
ATTAAATT	8	16	128	1.20823	50	0	0	50	100	16
ATTATG	6	16	96	0.906173	33.3	0	16.7	50	83.3	16
TTAATTAT	8	16	128	1.20823	37.5	0	0	62.5	100	16
ATATGT	6	16	96	0.906173	33.3	0	16.7	50	83.3	16
GTGG	4	15	60	0.566358	0	0	75	25	25	15
TTAAAAA	7	15	105	0.991127	71.4	0	0	28.6	100	15
TACTA	5	15	75	0.707948	40	20	0	40	80	15
ATTCAA	6	15	90	0.849537	50	16.7	0	33.3	83.3	15
TTTGTT	6	15	90	0.849537	0	0	16.7	83.3	83.3	15
TTTTTCT	7	14	98	0.925052	0	14.3	0	85.7	85.7	14
TAATAATAA	9	13	117	1.1044	66.7	0	0	33.3	100	13
ACCT	4	13	52	0.490844	25	50	0	25	50	13
TTGAAA	6	13	78	0.736266	50	0	16.7	33.3	83.3	13
TCATTC	6	12	72	0.67963	16.7	33.3	0	50	66.7	12
TTATTTTAT	9	12	108	1.01944	22.2	0	0	77.8	100	12
TTGAC	5	12	60	0.566358	20	20	20	40	60	12
ATTATTATTT	10	12	120	1.13272	30	0	0	70	100	12
ATAATAATA	9	12	108	1.01944	66.7	0	0	33.3	100	12
ATATTAAT	8	12	96	0.906173	50	0	0	50	100	12
ATATAAA	7	12	84	0.792902	71.4	0	0	28.6	100	12
TATATATA	8	11	88	0.830659	50	0	0	50	100	11
TAATAATAAT	10	11	110	1.03832	60	0	0	40	100	11
TTCATTC	7	11	77	0.726827	14.3	28.6	0	57.1	71.4	11
AATAAAA	7	11	77	0.726827	85.7	0	0	14.3	100	11
TATTTTATT	9	11	99	0.934491	22.2	0	0	77.8	100	11
TGTATT	6	11	66	0.622994	16.7	0	16.7	66.7	83.4	11
AGGTT	5	11	55	0.519162	20	0	40	40	60	11
GTTAG	5	11	55	0.519162	20	0	40	40	60	11
CCGG	4	10	40	0.377572	0	50	50	0	0	10
TCCTT	5	10	50	0.471965	0	40	0	60	60	10
TGAATAT	7	10	70	0.660751	42.9	0	14.3	42.9	85.8	10
ATATTATT	8	10	80	0.755144	37.5	0	0	62.5	100	10
AAAAAATT	8	10	80	0.755144	75	0	0	25	100	10
ATCAC	5	10	50	0.471965	40	40	0	20	60	10
TTGTAT	6	10	60	0.566358	16.7	0	16.7	66.7	83.4	10
TTAATTATT	9	10	90	0.849537	33.3	0	0	66.7	100	10
TATATTAT	8	10	80	0.755144	37.5	0	0	62.5	100	10
AATTAAATT	9	9	81	0.764584	55.6	0	0	44.4	100	9
GGCC	4	9	36	0.339815	0	50	50	0	0	9
TAAATATA	8	9	72	0.67963	62.5	0	0	37.5	100	9
ATATAATAA	9	9	81	0.764584	66.7	0	0	33.3	100	9
TTTATTTTA	9	9	81	0.764584	22.2	0	0	77.8	100	9
CAATTAA	7	8	56	0.528601	57.1	14.3	0	28.6	85.7	8
TAATAATAATAA	12	8	96	0.906173	66.7	0	0	33.3	100	8
ATATGTA	7	8	56	0.528601	42.9	0	14.3	42.9	85.8	8
CGGC	4	8	32	0.302058	0	50	50	0	0	8
AATAATAATAA	11	8	88	0.830659	72.7	0	0	27.3	100	8
TTCAAAA	7	8	56	0.528601	57.1	14.3	0	28.6	85.7	8
TCTTCT	6	8	48	0.453087	0	33.3	0	66.7	66.7	8
CAACT	5	8	40	0.377572	40	40	0	20	60	8
TGCTAT	6	7	42	0.396451	16.7	16.7	16.7	50	66.7	7
TTCATTCA	8	7	56	0.528601	25	25	0	50	75	7
GCTATT	6	7	42	0.396451	16.7	16.7	16.7	50	66.7	7
CGGCC	5	7	35	0.330376	0	60	40	0	0	7
TAATAATTATTA	12	7	84	0.792902	50	0	0	50	100	7
CACAG	5	7	35	0.330376	40	40	20	0	40	7
ATAATTCATT	10	7	70	0.660751	40	10	0	50	90	7
TTGAAAA	7	7	49	0.462526	57.1	0	14.3	28.6	85.7	7
TTGCTA	6	6	36	0.339815	16.7	16.7	16.7	50	66.7	6
ATAAATATA	9	6	54	0.509722	66.7	0	0	33.3	100	6
CAATTC	6	6	36	0.339815	33.3	33.3	0	33.3	66.6	6
ATCACT	6	6	36	0.339815	33.3	33.3	0	33.3	66.6	6
GCCG	4	6	24	0.226543	0	50	50	0	0	6
ATAATATAAT	10	6	60	0.566358	60	0	0	40	100	6
CACTAA	6	6	36	0.339815	50	33.3	0	16.7	66.7	6
ATTCAG	6	6	36	0.339815	33.3	16.7	16.7	33.3	66.6	6
TTTTTCTTT	9	5	45	0.424769	0	11.1	0	88.9	88.9	5
CTTCTT	6	5	30	0.283179	0	33.3	0	66.7	66.7	5
AGCAC	5	5	25	0.235983	40	40	20	0	40	5
TATTGAT	7	5	35	0.330376	28.6	0	14.3	57.1	85.7	5
TATTAATAT	9	5	45	0.424769	44.4	0	0	55.6	100	5
TTTACAT	7	5	35	0.330376	28.6	14.3	0	57.1	85.7	5
ATTCATTC	8	5	40	0.377572	25	25	0	50	75	5
TAATATTAAT	10	4	40	0.377572	50	0	0	50	100	4
TCATTCAT	8	4	32	0.302058	25	25	0	50	75	4
ATTGTCAA	8	4	32	0.302058	37.5	12.5	12.5	37.5	75	4
ATAAATATATA	11	4	44	0.415329	63.6	0	0	36.4	100	4
TCTATC	6	4	24	0.226543	16.7	33.3	0	50	66.7	4
TATAATTCATT	11	4	44	0.415329	36.4	9.1	0	54.5	90.9	4
CTATCT	6	4	24	0.226543	16.7	33.3	0	50	66.7	4
ACACTAA	7	4	28	0.264301	57.1	28.6	0	14.3	71.4	4
CTTTTTCT	8	4	32	0.302058	0	25	0	75	75	4
ATTCATTCA	9	4	36	0.339815	33.3	22.2	0	44.4	77.7	4
ATATAATAAT	10	4	40	0.377572	60	0	0	40	100	4
TTATTTCCT	9	4	36	0.339815	11.1	22.2	0	66.7	77.8	4
AAACACT	7	4	28	0.264301	57.1	28.6	0	14.3	71.4	4
TGTATTAG	8	4	32	0.302058	25	0	25	50	75	4
GTGTGG	6	3	18	0.169907	0	0	66.7	33.3	33.3	3
GGCCGG	6	3	18	0.169907	0	33.3	66.7	0	0	3
ATCATTATTCATTA	14	3	42	0.396451	35.7	14.3	0	50	85.7	3
GCCGG	5	3	15	0.14159	0	40	60	0	0	3
ATCTTCTTCT	10	3	30	0.283179	10	30	0	60	70	3
CACGAA	6	3	18	0.169907	50	33.3	16.7	0	50	3
GATTGTCAA	9	3	27	0.254861	33.3	11.1	22.2	33.3	66.6	3
CCGGCCG	7	3	21	0.198225	0	57.1	42.9	0	0	3
ATTATTAAATTA	12	3	36	0.339815	50	0	0	50	100	3
AATTAAATTATTA	13	3	39	0.368133	53.8	0	0	46.2	100	3
TTAATTAATTATT	13	3	39	0.368133	38.5	0	0	61.5	100	3
ATTGGTTC	8	3	24	0.226543	12.5	12.5	25	50	62.5	3
TTGACC	6	3	18	0.169907	16.7	33.3	16.7	33.3	50	3
TGAATATC	8	3	24	0.226543	37.5	12.5	12.5	37.5	75	3
TCTATCTA	8	3	24	0.226543	25	25	0	50	75	3
TCATTCT	7	3	21	0.198225	14.3	28.6	0	57.1	71.4	3
ATTATTATTTTATTT	15	3	45	0.424769	26.7	0	0	73.3	100	3
GACCT	5	3	15	0.14159	20	40	20	20	40	3
ATTCATTTC	9	3	27	0.254861	22.2	22.2	0	55.6	77.8	3
AAAATTCAAAAAA	13	3	39	0.368133	76.9	7.7	0	15.4	92.3	3
CTCCATATT	9	3	27	0.254861	22.2	33.3	0	44.4	66.6	3
ATTGTCAAAA	10	3	30	0.283179	50	10	10	30	80	3
TCCTTATTTCC	11	2	22	0.207665	9.1	36.4	0	54.5	63.6	2
ATAATTCATTCA	12	2	24	0.226543	41.7	16.7	0	41.7	83.4	2
TTTTTTTCATTT	12	2	24	0.226543	8.3	8.3	0	83.3	91.6	2
TTTTACTTTCTTTTA	15	2	30	0.283179	13.3	13.3	0	73.3	86.6	2
TTAATCATTATTCA	14	2	28	0.264301	35.7	14.3	0	50	85.7	2
TATATAATAAATATA	15	2	30	0.283179	60	0	0	40	100	2
TCCTCCTTATT	11	2	22	0.207665	9.1	36.4	0	54.5	63.6	2
TTATTTCCTCC	11	2	22	0.207665	9.1	36.4	0	54.5	63.6	2
ATTGGTTCT	9	2	18	0.169907	11.1	11.1	22.2	55.6	66.7	2
ATATATAATAAATAT	15	2	30	0.283179	60	0	0	40	100	2
TCATTAATCATTAT	14	2	28	0.264301	35.7	14.3	0	50	85.7	2
CACTGGATTTATAG	14	2	28	0.264301	28.6	14.3	21.4	35.7	64.3	2
CTCCTTATTTC	11	2	22	0.207665	9.1	36.4	0	54.5	63.6	2
TTCATTTCA	9	2	18	0.169907	22.2	22.2	0	55.6	77.8	2
GTCTGTCT	8	2	16	0.151029	0	25	25	50	50	2
CCGGCCGG	8	2	16	0.151029	0	50	50	0	0	2
TTCTCCATATT	11	2	22	0.207665	18.2	27.3	0	54.5	72.7	2
ATAAATATATATA	13	2	26	0.245422	61.5	0	0	38.5	100	2
AATATTAATT	10	2	20	0.188786	50	0	0	50	100	2
ATTATTCATTAATC	14	2	28	0.264301	35.7	14.3	0	50	85.7	2
TTTTATGTAAATAA	14	2	28	0.264301	42.9	0	7.1	50	92.9	2
ACACGAATGTC	11	2	22	0.207665	36.4	27.3	18.2	18.2	54.6	2
ATTATAATAACAATTAA	17	2	34	0.320936	58.8	5.9	0	35.3	94.1	2
AATCATTATTCATT	14	2	28	0.264301	35.7	14.3	0	50	85.7	2
TGTGAATCAATA	12	2	24	0.226543	41.7	8.3	16.7	33.3	75	2
TATATATAATAAATA	15	2	30	0.283179	60	0	0	40	100	2
GTTGAATAT	9	2	18	0.169907	33.3	0	22.2	44.4	77.7	2
TATAATAAATATATA	15	2	30	0.283179	60	0	0	40	100	2
TTTTTTAAATTAAT	14	2	28	0.264301	35.7	0	0	64.3	100	2
ATTAATCATTATTC	14	2	28	0.264301	35.7	14.3	0	50	85.7	2
ATCTATCT	8	2	16	0.151029	25	25	0	50	75	2
TCTTCATTCT	10	2	20	0.188786	10	30	0	60	70	2
TCTATCTATCT	11	2	22	0.207665	18.2	27.3	0	54.5	72.7	2
ATTATTATTTTGT	13	2	26	0.245422	23.1	0	7.7	69.2	92.3	2
TCATTATTCATTAA	14	2	28	0.264301	35.7	14.3	0	50	85.7	2
TAATCATTATTCAT	14	2	28	0.264301	35.7	14.3	0	50	85.7	2
TAACGAAATTC	11	2	22	0.207665	45.5	18.2	9.1	27.3	72.8	2
TTATTTCCTTCCTA	14	2	28	0.264301	14.3	28.6	0	57.1	71.4	2
AACACTA	7	2	14	0.13215	57.1	28.6	0	14.3	71.4	2
TTATTCATTAATCA	14	2	28	0.264301	35.7	14.3	0	50	85.7	2
TATTCATTAATCAT	14	2	28	0.264301	35.7	14.3	0	50	85.7	2
TTAGGTTAGG	10	2	20	0.188786	20	0	40	40	60	2
GCGGCCT	7	2	14	0.13215	0	42.9	42.9	14.3	14.3	2
TTGTTGTTAAC	11	2	22	0.207665	18.2	9.1	18.2	54.5	72.7	2
TATCTATC	8	2	16	0.151029	25	25	0	50	75	2
TGACCT	6	2	12	0.113272	16.7	33.3	16.7	33.3	50	2
TTATTTTATTGAT	13	2	26	0.245422	23.1	0	7.7	69.2	92.3	2
TTTTTAATTAATTAT	15	2	30	0.283179	33.3	0	0	66.7	100	2
TAGATATAAATAT	13	2	26	0.245422	53.8	0	7.7	38.5	92.3	2
GTTAGGTTAG	10	2	20	0.188786	20	0	40	40	60	2
CTATCTAT	8	2	16	0.151029	25	25	0	50	75	2
TAATATTACTA	11	2	22	0.207665	45.5	9.1	0	45.5	91	2
TATTTCCTCCT	11	2	22	0.207665	9.1	36.4	0	54.5	63.6	2
TTCATTAATCATTA	14	2	28	0.264301	35.7	14.3	0	50	85.7	2
TTTCCTCCTTA	11	2	22	0.207665	9.1	36.4	0	54.5	63.6	2
ATTCATTAATCATT	14	2	28	0.264301	35.7	14.3	0	50	85.7	2
GCTTGTTCAAA	11	2	22	0.207665	27.3	18.2	18.2	36.4	63.7	2
GAATAATAATTAT	13	2	26	0.245422	53.8	0	7.7	38.5	92.3	2
CATTTCTTTTTTT	13	2	26	0.245422	7.7	15.4	0	76.9	84.6	2
GCCGGCCG	8	2	16	0.151029	0	50	50	0	0	2
TCATTTCAT	9	2	18	0.169907	22.2	22.2	0	55.6	77.8	2
TATTTGCTATT	11	2	22	0.207665	18.2	9.1	9.1	63.6	81.8	2
ATATAATAAATATAT	15	2	30	0.283179	60	0	0	40	100	2
CAATTCATTC	10	2	20	0.188786	30	30	0	40	70	2
ACCTGGAC	8	2	16	0.151029	25	37.5	25	12.5	37.5	2
CCACTC	6	2	12	0.113272	16.7	66.7	0	16.7	33.4	2
TTTTAATTCTT	11	2	22	0.207665	18.2	9.1	0	72.7	90.9	2
TTGCAAAAT	9	2	18	0.169907	44.4	11.1	11.1	33.3	77.7	2
ATCACTCCAT	10	2	20	0.188786	30	40	0	30	60	2
CATTATTCATTAAT	14	2	28	0.264301	35.7	14.3	0	50	85.7	2
CATTAATCATTATT	14	2	28	0.264301	35.7	14.3	0	50	85.7	2
ATTATTGGTTC	11	2	22	0.207665	18.2	9.1	18.2	54.5	72.7	2
ATTTCCTCCTT	11	2	22	0.207665	9.1	36.4	0	54.5	63.6	2
CCTCCTTATTT	11	2	22	0.207665	9.1	36.4	0	54.5	63.6	2
TTCCTCCTTAT	11	2	22	0.207665	9.1	36.4	0	54.5	63.6	2
TAGGTTAGGT	10	2	20	0.188786	20	0	40	40	60	2
TAATCTTCTTCTT	13	2	26	0.245422	15.4	23.1	0	61.5	76.9	2
TAATATTAATAT	12	2	24	0.226543	50	0	0	50	100	2
CCTTATTTCCT	11	2	22	0.207665	9.1	36.4	0	54.5	63.6	2
GATTGTCAAAAA	12	2	24	0.226543	50	8.3	16.7	25	75	2
GGCCGGCCG	9	2	18	0.169907	0	44.4	55.6	0	0	2
TTTGCAAAA	9	2	18	0.169907	44.4	11.1	11.1	33.3	77.7	2

## Sheet: Sheet5
Supplemental Table 5. Analysis of repetitive motifs shared among exons that have neo-introns.
Repeat	Length	Count	Ttl_BP	%_Len	A_comp	C_comp	G_comp	T_comp	A + T	Count
TGGA	4	172	688	3.25	25	0	50	25	50	172
ATTG	4	144	576	2.72	25	0	25	50	75	144
TTGG	4	142	568	2.69	0	0	50	50	50	142
GAAG	4	141	564	2.67	50	0	50	0	50	141
AGAA	4	137	548	2.59	75	0	25	0	75	137
AAGA	4	132	528	2.5	75	0	25	0	75	132
ATGG	4	132	528	2.5	25	0	50	25	50	132
GGAT	4	129	516	2.44	25	0	50	25	50	129
ACAA	4	124	496	2.35	75	25	0	0	75	124
CAAC	4	123	492	2.33	50	50	0	0	50	123
CAAG	4	122	488	2.31	50	25	25	0	50	122
CTGG	4	116	464	2.19	0	25	50	25	25	116
TATT	4	112	448	2.12	25	0	0	75	100	112
TGGT	4	105	420	1.99	0	0	50	50	50	105
CGTC	4	104	416	1.97	0	50	25	25	25	104
CGAT	4	102	408	1.93	25	25	25	25	50	102
CGAC	4	98	392	1.85	25	50	25	0	25	98
GCTG	4	95	380	1.8	0	25	50	25	25	95
ATCG	4	94	376	1.78	25	25	25	25	50	94
TCGT	4	93	372	1.76	0	25	25	50	50	93
CGGA	4	91	364	1.72	25	25	50	0	25	91
GACG	4	90	360	1.7	25	25	50	0	25	90
AGCT	4	88	352	1.66	25	25	25	25	50	88
TTAC	4	86	344	1.63	25	25	0	50	75	86
GCTA	4	84	336	1.59	25	25	25	25	50	84
GTCG	4	84	336	1.59	0	25	50	25	25	84
GAGA	4	83	332	1.57	50	0	50	0	50	83
TACA	4	83	332	1.57	50	25	0	25	75	83
CGGC	4	80	320	1.51	0	50	50	0	0	80
ACGG	4	80	320	1.51	25	25	50	0	25	80
CCTG	4	80	320	1.51	0	50	25	25	25	80
GGAG	4	79	316	1.49	25	0	75	0	25	79
TCCG	4	77	308	1.46	0	50	25	25	25	77
CTAC	4	75	300	1.42	25	50	0	25	50	75
CCGA	4	75	300	1.42	25	50	25	0	25	75
CGCC	4	74	296	1.4	0	75	25	0	0	74
GCTC	4	73	292	1.38	0	50	25	25	25	73
TCGG	4	72	288	1.36	0	25	50	25	25	72
CACC	4	71	284	1.34	25	75	0	0	25	71
TACC	4	71	284	1.34	25	50	0	25	50	71
TCTA	4	70	280	1.32	25	25	0	50	75	70
ACCT	4	68	272	1.29	25	50	0	25	50	68
GGTC	4	58	232	1.1	0	25	50	25	25	58
GTAC	4	57	228	1.08	25	25	25	25	50	57
TGGAA	5	57	285	1.35	40	0	40	20	60	57
AAGAA	5	55	275	1.3	80	0	20	0	80	55
GAAGA	5	54	270	1.28	60	0	40	0	60	54
CCGC	4	53	212	1	0	75	25	0	0	53
TGGAT	5	53	265	1.25	20	0	40	40	60	53
ATGGA	5	53	265	1.25	40	0	40	20	60	53
TCAAA	5	48	240	1.14	60	20	0	20	80	48
ATTTT	5	47	235	1.11	20	0	0	80	100	47
GCCAA	5	46	230	1.09	40	40	20	0	40	46
GCGG	4	45	180	0.85	0	25	75	0	0	45
CTGGA	5	44	220	1.04	20	20	40	20	40	44
ATTGG	5	44	220	1.04	20	0	40	40	60	44
AGTA	4	43	172	0.81	50	0	25	25	75	43
GATGG	5	42	210	0.99	20	0	60	20	40	42
TCGTC	5	39	195	0.92	0	40	20	40	40	39
GGAAG	5	38	190	0.9	40	0	60	0	40	38
ATAG	4	38	152	0.72	50	0	25	25	75	38
AGAAG	5	37	185	0.87	60	0	40	0	60	37
CGTCA	5	36	180	0.85	20	40	20	20	40	36
AAGAG	5	34	170	0.8	60	0	40	0	60	34
TCATC	5	34	170	0.8	20	40	0	40	60	34
ACTGG	5	34	170	0.8	20	20	40	20	40	34
ACGAC	5	34	170	0.8	40	40	20	0	40	34
CGATT	5	34	170	0.8	20	20	20	40	60	34
GATTC	5	33	165	0.78	20	20	20	40	60	33
TTCAC	5	32	160	0.76	20	40	0	40	60	32
CTGGC	5	32	160	0.76	0	40	40	20	20	32
CCTGG	5	32	160	0.76	0	40	40	20	20	32
CGACG	5	31	155	0.73	20	40	40	0	20	31
AGGAG	5	31	155	0.73	40	0	60	0	40	31
GGCCA	5	30	150	0.71	20	40	40	0	20	30
CGATC	5	29	145	0.69	20	40	20	20	40	29
ACGGA	5	28	140	0.66	40	20	40	0	40	28
TGTTC	5	28	140	0.66	0	20	20	60	60	28
TTACA	5	27	135	0.64	40	20	0	40	80	27
ACGGC	5	27	135	0.64	20	40	40	0	20	27
CTGGT	5	27	135	0.64	0	20	40	40	40	27
GTATT	5	27	135	0.64	20	0	20	60	80	27
CTACA	5	27	135	0.64	40	40	0	20	60	27
TCGGC	5	26	130	0.61	0	40	40	20	20	26
GGTTT	5	25	125	0.59	0	0	40	60	60	25
GATCG	5	24	120	0.57	20	20	40	20	40	24
ATGGAT	6	20	120	0.57	33.3	0	33.3	33.3	66.6	20
CCTGT	5	18	90	0.43	0	40	20	40	40	18
TCCGA	5	18	90	0.43	20	40	20	20	40	18
TCCGC	5	18	90	0.43	0	60	20	20	20	18
GGTCC	5	15	75	0.35	0	40	40	20	20	15
CCAGGA	6	15	90	0.43	33.3	33.3	33.3	0	33.3	15
CCGCC	5	14	70	0.33	0	80	20	0	0	14
TCCTGG	6	14	84	0.4	0	33.3	33.3	33.3	33.3	14
TAATA	5	14	70	0.33	60	0	0	40	100	14
TGGCCA	6	14	84	0.4	16.7	33.3	33.3	16.7	33.4	14
TCCAGG	6	13	78	0.37	16.7	33.3	33.3	16.7	33.4	13
CTCCAG	6	13	78	0.37	16.7	50	16.7	16.7	33.4	13
GACGGA	6	12	72	0.34	33.3	16.7	50	0	33.3	12
GAAGAG	6	12	72	0.34	50	0	50	0	50	12
TGCTGG	6	12	72	0.34	0	16.7	50	33.3	33.3	12
ACCTGG	6	11	66	0.31	16.7	33.3	33.3	16.7	33.4	11
ATGGGA	6	10	60	0.28	33.3	0	50	16.7	50	10
CGTCGT	6	10	60	0.28	0	33.3	33.3	33.3	33.3	10
TCCAGGA	7	10	70	0.33	28.6	28.6	28.6	14.3	42.9	10
CCTGGC	6	9	54	0.26	0	50	33.3	16.7	16.7	9
CGATCG	6	8	48	0.23	16.7	33.3	33.3	16.7	33.4	8
GAGACGG	7	6	42	0.2	28.6	14.3	57.1	0	28.6	6
ACGGCTA	7	6	42	0.2	28.6	28.6	28.6	14.3	42.9	6
CTGCTGC	7	4	28	0.13	0	42.9	28.6	28.6	28.6	4
ATAGTA	6	4	24	0.11	50	0	16.7	33.3	83.3	4
ACCTGGT	7	4	28	0.13	14.3	28.6	28.6	28.6	42.9	4
CAAAGTGG	8	3	24	0.11	37.5	12.5	37.5	12.5	50	3
GGGTAG	6	3	18	0.09	16.7	0	66.7	16.7	33.4	3
GACGGAC	7	3	21	0.1	28.6	28.6	42.9	0	28.6	3
ACTCGCG	7	3	21	0.1	14.3	42.9	28.6	14.3	28.6	3
AACTTACA	8	3	24	0.11	50	25	0	25	75	3
CCAGGTCC	8	3	24	0.11	12.5	50	25	12.5	25	3
TGGCAAACCTGG	12	2	24	0.11	25	25	33.3	16.7	41.7	2
TCAAGAGATTGATC	14	2	28	0.13	35.7	14.3	21.4	28.6	64.3	2
ATAATAGTA	9	2	18	0.09	55.6	0	11.1	33.3	88.9	2
GGCTTTCGTC	10	2	20	0.09	0	30	30	40	40	2
ATAGTATA	8	2	16	0.08	50	0	12.5	37.5	87.5	2
CAAACTAGAA	10	2	20	0.09	60	20	10	10	70	2
CATCAATGG	9	2	18	0.09	33.3	22.2	22.2	22.2	55.5	2
CGGACCTCC	9	2	18	0.09	11.1	55.6	22.2	11.1	22.2	2
ACTCGCGAGT	10	2	20	0.09	20	30	30	20	40	2
GAGAAGAATA	10	2	20	0.09	60	0	30	10	70	2
ACAACTTACAG	11	2	22	0.1	45.5	27.3	9.1	18.2	63.7	2
GCATGGGA	8	2	16	0.08	25	12.5	50	12.5	37.5	2

## Sheet: Sheet6
Supplemental Table 6. Analysis of repetitive motifs shared by neo-introns and one adjacent exon.
Repeat	Length	Count	Ttl_BP	%_Len	A_comp	C_comp	G_comp	T_comp	A + T	Count
CCAG	4	87	348	1.64593	25	50	25	0	25	87
TCAG	4	79	316	1.49458	25	25	25	25	50	79
TGAAG	5	46	230	1.08783	40	0	40	20	60	46
CAAGG	5	35	175	0.827697	40	20	40	0	40	35
GTTTT	5	23	115	0.543915	0	0	20	80	80	23
ATGTG	5	21	105	0.496618	20	0	40	40	60	21
TACAG	5	19	95	0.449321	40	20	20	20	60	19
CAGGC	5	16	80	0.378376	20	40	40	0	20	16
AAACAG	6	14	84	0.397295	66.7	16.7	16.7	0	66.7	14
CAACAG	6	14	84	0.397295	50	33.3	16.7	0	50	14
TTGCAG	6	12	72	0.340538	16.7	16.7	33.3	33.3	50	12
TATAG	5	11	55	0.260133	40	0	20	40	80	11
TTTCAG	6	7	42	0.198647	16.7	16.7	16.7	50	66.7	7
GTAAC	5	6	30	0.141891	40	20	20	20	60	6
CCAGGT	6	5	30	0.141891	16.7	33.3	33.3	16.7	33.4	5
GTATCT	6	5	30	0.141891	16.7	16.7	16.7	50	66.7	5
GTTTTA	6	5	30	0.141891	16.7	0	16.7	66.7	83.4	5
CTCACT	6	3	18	0.0851346	16.7	50	0	33.3	50	3
TTCGTCATCG	10	3	30	0.141891	10	30	20	40	50	3
TTTACATT	8	3	24	0.113513	25	12.5	0	62.5	87.5	3
ACCAGGT	7	2	14	0.0662158	28.6	28.6	28.6	14.3	42.9	2
ACAACTTACA	10	2	20	0.094594	50	30	0	20	70	2
ACAACTTACAG	11	2	22	0.104053	45.5	27.3	9.1	18.2	63.7	2
ATCATAG	7	1	7	0.0331079	42.9	14.3	14.3	28.6	71.5	1
GTACCCGTT	9	1	9	0.0425673	11.1	33.3	22.2	33.3	44.4	1
GTAGTCACTGAC	12	1	12	0.0567564	25	25	25	25	50	1
GTATCTT	7	1	7	0.0331079	14.3	14.3	14.3	57.1	71.4	1
GTAAGTGTT	9	1	9	0.0425673	22.2	0	33.3	44.4	66.6	1
TCGACATAGGTC	12	1	12	0.0567564	25	25	25	25	50	1
GTAAGAA	7	1	7	0.0331079	57.1	0	28.6	14.3	71.4	1
TGTTGGTGCTAG	12	1	12	0.0567564	8.3	8.3	41.7	41.7	50	1
ACTCTAG	7	1	7	0.0331079	28.6	28.6	14.3	28.6	57.2	1
CTGACAG	7	1	7	0.0331079	28.6	28.6	28.6	14.3	42.9	1
